# Supplementary material for: Photodynamic Therapy as a Potent Radiosensitizer in Head and Neck Squamous Cell Carcinoma
Source: Cancers (Basel). 2021 Mar 10;13(6):1193. doi: 10.3390/cancers13061193 (PMC7998908; doi:10.3390/cancers13061193)
Supplement: Supplementary file 1 [file cancers-13-01193-s001.zip]

Archive with 2 entries (2 files):
- cancers-1125978 Supplementary materials-XML.docx
- cancers-1125978-Supplementary materials-figureS6.pdf
